# Supplementary material for: Spectroscopic and Computational pH Study of NiII and PdII Pyrrole-Imine Chelates with Human Serum Albumin
Source: Molecules. 2023 Nov 7;28(22):7466. doi: 10.3390/molecules28227466 (PMC10673405; doi:10.3390/molecules28227466)
Supplement: Supplementary file 1 [file molecules-28-07466-s001.zip]

Archive with 1 entries (1 files):
- molecules-2674043-supplementary.pdf
